# Supplementary material for: Pharmacokinetic Modeling to Guide Preclinical Development of an Islatravir-Eluting Reservoir-Style Biodegradable Implant for Long-Acting HIV PrEP
Source: Pharmaceutics. 2024 Jan 30;16(2):201. doi: 10.3390/pharmaceutics16020201 (PMC10893066; doi:10.3390/pharmaceutics16020201)
Supplement: Supplementary file 1 [file pharmaceutics-16-00201-s001.zip]

Archive with 1 entries (1 files):
- pharmaceutics-2607283-supplementary.pdf
